# Supplementary material for: Role of sedation for agitated patients undergoing noninvasive ventilation: clinical practice in a tertiary referral hospital
Source: BMC Pulm Med. 2015 Jul 13;15:71. doi: 10.1186/s12890-015-0072-5 (PMC4499444; doi:10.1186/s12890-015-0072-5)
Supplement: Additional file 1: — Changes in RASS score, respiratory rate, heart rate, and systolic blood pressure before and after the start of sedation. RASS, Richmond Agitation Sedation Scale. [file 12890_2015_72_MOESM1_ESM.xlsx]

## Sheet: Sheet1
		Intermittent	Continuous	P-value
	RASS score
	Before	1.2 ± 0.8	1.5 ± 0.6	0.19
	2 h	0.1 ± 0.7	0.2 ± 1.1	0.83
	6 h	-0.1 ± 0.5	-0.2 ± 1.1	0.74
	24 h	-0.1 ± 0.4	-0.3 ± 0.8	0.2
	Respiratory rate
	Before	26 ± 9	29 ± 10	0.3
	2 h	24 ± 9	26 ± 9	0.4
	6 h	25 ± 8	27 ± 9	0.82
	24 h	24 ± 7	25 ± 8	0.87
	Heart rate
	Before	102 ± 19	104 ± 24	0.75
	2 h	96 ± 18	97 ± 25	0.8
	6 h	97 ± 19	97 ± 27	0.83
	24 h	94 ± 21	92 ± 24	0.6
	Systolic blood pressure
	Before	127 ± 19	130 ± 23	0.81
	2 h	120 ± 20	120 ± 24	0.89
	6 h	121 ± 21	119 ± 24	0.67
	24 h	124 ± 21	120 ± 19	0.85
